# Supplementary material for: Bacterial Diversity and Potential Functions in Response to Long-Term Nitrogen Fertilizer on the Semiarid Loess Plateau
Source: Microorganisms. 2022 Aug 5;10(8):1579. doi: 10.3390/microorganisms10081579 (PMC9412673; doi:10.3390/microorganisms10081579)
Supplement: Supplementary file 1 [file microorganisms-10-01579-s001.zip]

Archive with 1 entries (1 files):
- microorganisms-1843958-supplementary.pdf
